# Supplementary material for: The Impact of SRT2104 on Skeletal Muscle Mitochondrial Function, Redox Biology, and Loss of Muscle Mass in Hindlimb Unloaded Rats
Source: Int J Mol Sci. 2023 Jul 6;24(13):11135. doi: 10.3390/ijms241311135 (PMC10342025; doi:10.3390/ijms241311135)
Supplement: Supplementary file 1 [file ijms-24-11135-s001.zip]

Archive with 1 entries (1 files):
- ijms-2441996-supplementary.pdf
